# Supplementary material for: The Potential of ANK1 to Predict Parkinson’s Disease
Source: Genes (Basel). 2023 Jan 15;14(1):226. doi: 10.3390/genes14010226 (PMC9859451; doi:10.3390/genes14010226)
Supplement: Supplementary file 1 [file genes-14-00226-s001.zip]

Archive with 8 entries (8 files):
- Figure S1.tif
- Figure S2.tif
- Figure S3.tif
- Figure S4.tif
- Figure S5.tif
- Figure S6.tif
- Table S1.xlsx
- Table S2.xlsx
