# Supplementary material for: The Potential of ANK1 to Predict Parkinson’s Disease
Source: Genes (Basel). 2023 Jan 15;14(1):226. doi: 10.3390/genes14010226 (PMC9859451; doi:10.3390/genes14010226)
Supplement: Supplementary file 1 [file genes-14-00226-s001.zip › Table S1.xlsx]

## Sheet: LSN DEGs (GSE8397)
Gene Symbol	log2FC	FDR
TH	-4.94302	0.0133535
DLK1	-3.42956	0.00399467
KCNJ6	-2.60509	0.0179144
ERC2	-2.11035	0.032332
NPTX2	3.1067	0.0244703
SLC6A3	-3.95311	0.0200501
CCK	-2.32947	0.0149499
DDC	-2.1851	0.0143164
EN1	-2.71864	0.0123931
ANKRD34C	-1.85692	0.0193093
SCN3B	-2.15736	0.0143164
SCN3A	-2.33845	0.00740116
NR4A2	-2.14794	0.00865708
GBE1	-2.25109	0.00816265
GCH1	-2.43377	0.0149499
RALYL	-2.31816	0.0179684
MYOT	1.83119	0.0254164
NECAP1	-1.75996	0.0408805
HIST1H2AC	1.92337	0.0149499
PBX1	-1.66966	0.021804
AGTR1	-1.55725	0.042584
ALDH1A1	-2.43587	0.042584
TMEM255A	-2.80298	0.0133535
AHNAK2	-2.61672	0.0193093
RIMBP2	-1.9348	0.0172258
SCG2	-2.81488	0.0273703
SDC1	-1.55303	0.0326293
PCDH8	-2.63469	0.00155408
SV2C	-3.36596	0.0192573
SV2B	-2.05442	0.0368161
PCSK1	-1.64165	0.0468193
TPBG	-2.97791	0.0122833
CADPS2	-2.05331	0.040727
INSM1	-1.97121	0.00816265
HMP19	-1.51965	0.0292176
NMNAT2	-2.81553	0.0478509
FGF13	-3.423	0.0123931
HPRT1	-1.93688	0.0193093
SLC18A2	-4.27287	0.011138
AZGP1	2.19496	0.040821
ANK1	-1.9881	0.00740116
CALY	-2.58976	0.0475343
PRKAR2B	-2.01163	0.0122833
CHGB	-2.0552	0.0261641
CUX2	-1.68101	0.00132379

## Sheet: MSN DEGs (GSE8397)
Gene Symbol	log2FC	FDR
TH	-3.24103	0.00398828
DLK1	-3.24871	0.00151665
KCNJ6	-2.3482	0.00244936
ERC2	-1.72125	0.0152448
NPTX2	3.06463	0.00593426
FGF9	-1.53694	0.0152448
SLC6A3	-2.18622	0.0100105
DDC	-1.95257	0.00151665
EN1	-1.76557	0.0159073
SCN3B	-1.7559	0.00244936
NR4A2	-1.54617	0.0051774
GBE1	-1.92458	0.00244071
VSNL1	-2.17816	0.0240888
RCAN2	-1.63528	0.00244936
ACOT7	-1.54733	0.0133619
REEP1	-1.90787	0.00636801
TMEM35	-1.73151	0.0136322
NEFL	-1.81377	0.0326369
NSG1	-1.68238	0.0125768
HIST1H2AC	1.82255	0.00314718
AGTR1	-2.07682	0.001169
ALDH1A1	-2.33008	0.00398828
TMEM255A	-1.77063	0.00398828
LOC100272216	1.54292	0.0117813
RGS4	-1.71659	0.0353234
AHNAK2	-1.79845	0.00787909
RIMBP2	-1.65118	0.00281921
SDC1	-2.08749	0.00168282
PCDH8	-1.9113	0.00578113
SV2C	-2.28178	0.013436
SV2B	-1.92405	0.00246978
SYT1	-2.37686	0.00906955
TPBG	-2.2167	0.00219659
PEG10	-2.10135	0.0133619
CADPS2	-2.02858	0.00275867
STMN2	-1.68729	0.0243143
INSM1	-1.79308	0.00193129
SLCO4A1	1.70597	0.010137
NMNAT2	-2.12168	0.00577268
FGF13	-2.17209	0.00245502
HPRT1	-1.5248	0.0468577
FHOD3	-1.55742	0.0294166
SLC18A2	-2.75489	0.00229947
HSPB1	1.62163	0.0103891
AZGP1	1.96432	0.0143012
AMPH	-2.27841	0.0140232
ANK1	-1.9467	0.001169
CBLN1	-2.31672	0.00305296
P2RX7	1.55506	0.0248547
CALY	-1.62549	0.0481227
ZNF226	-1.51222	0.00244936
PRKAR2B	-1.53977	0.00229947
CHGB	-2.27634	0.0143012
CUX2	-1.51165	0.000939198

## Sheet: BLOOD DEGs (GSE22491)
Gene Symbol	log2FC	FDR
NPBWR1	1.50083	5.82752e-06
LOC100130557	1.63074	3.12839e-10
CDH22	1.94337	2.03366e-06
CDH24	2.10623	6.83868e-11
NEUROG1	2.0568	2.05313e-05
NEUROG3	2.18495	5.97287e-10
CACNG6	-1.67413	0.0453183
VWCE	-1.67273	7.57539e-05
CYP4F2	1.77891	1.24549e-05
NPAS3	1.98023	3.98189e-08
EVX1	1.98364	3.1011e-06
CEND1	1.81694	1.91e-07
ANXA3	-2.46599	0.00353705
SELENBP1	-4.15354	1.07723e-05
SLC4A1	-2.71992	1.48018e-05
AMN	1.90743	9.43012e-08
SLC2A4	2.46653	0.0279116
BPI	-1.77622	0.0155363
CA1	-3.84658	8.47249e-06
CKB	1.67591	7.62883e-09
CLC	-1.82671	0.00435943
EN2	2.20027	1.59939e-09
HBB	-2.08115	0.00128271
HBD	-3.94672	1.15981e-05
HBM	-3.8732	3.53056e-05
ANKRD19P	1.92854	0.028664
IL4	-1.7798	0.0090246
LTF	-5.61311	0.000439797
MME	-1.69592	0.00721402
NOG	1.66092	0.0426574
PI3	-2.01907	0.000102147
GALNT14	-1.52685	0.000151963
MMP17	1.96302	1.49676e-06
WLS	-1.76911	0.0181011
CACNA1E	2.75741	6.67869e-08
GIPR	1.58129	8.07554e-07
BTNL8	-2.19582	0.00534689
RNF182	-2.45617	4.26574e-05
GYPB	-1.88807	0.000196695
DLGAP3	1.51791	1.22912e-08
EPB42	-4.5659	5.96426e-06
NRSN2	1.78122	6.02247e-07
HBA2	-3.83038	1.01731e-05
HBA1	-3.78184	1.23945e-05
HBG1	-2.70982	0.0338729
HBQ1	-2.7881	8.83083e-06
ZSCAN10	1.64024	1.05119e-06
RAVER1	2.26561	5.97287e-10
ZIC1	2.17015	0.0206431
SEMA6B	1.88286	2.16837e-09
MOP-1	2.16413	6.59075e-06
ERVV-2	1.93314	5.01748e-08
LOC145694	2.68498	3.58589e-07
SF3A2	1.95281	1.05843e-08
PCSK1N	1.53538	0.000234619
IRX3	2.16563	2.48598e-06
IRX4	2.09831	3.18881e-06
MRGPRF	1.6891	4.83386e-09
RTBDN	1.63655	2.15928e-05
WFDC1	-1.53772	0.0168181
PLOD2	-2.0126	0.00107525
SYCE2	1.56238	1.83054e-05
CEACAM6	-2.41665	0.00595773
CEACAM8	-3.81723	0.00885666
NKX1-2	1.82837	3.00318e-07
FKBP10	1.81138	0.00332806
PGLYRP1	-3.06115	0.00633898
UPK3A	2.08484	0.0242562
PCDHA8	1.77311	7.76051e-10
ACADL	2.01743	0.0377573
LCN2	-1.63657	0.00116108
MS4A3	-2.33377	0.00436228
RHBDL1	1.64433	1.22891e-06
LHX1	1.55757	5.97287e-10
FBRSL1	1.82984	1.12879e-06
FAM131C	2.14103	4.59972e-07
LRP3	1.51123	1.17855e-05
ABCA13	-1.62206	0.0293856
LOC649294	2.63686	0.000329327
MTA1	1.51769	7.09262e-07
LINC00315	2.17758	5.97287e-10
LINC00304	2.18598	3.66433e-09
PPP1R14C	1.79302	0.0271274
LPAR4	-1.74614	0.00665791
C21orf104	1.51265	0.000784155
MYCN	1.52952	0.000856165
SYNGR4	2.52712	8.81094e-09
LOC439951	1.83051	2.02508e-07
NKD2	2.21258	1.59636e-07
CNGB1	1.63822	0.00198769
NRN1	2.09722	2.23513e-06
OLFM4	-3.22234	0.0175886
LOC100507316	1.85109	1.47832e-08
ABCC13	-1.61334	0.00469678
LOC728543	2.5585	0.0278675
PCOLCE2	-1.80527	0.0101786
CLEC18A	1.8952	0.0435121
SLC34A3	2.06878	1.94908e-09
GPR150	1.74144	5.97287e-10
OPA3	1.67243	1.86331e-09
CHI3L1	-2.87527	0.00254917
AGBL3	1.61233	3.58589e-07
CYB561D1	2.26878	1.43711e-05
UCHL1	-1.76302	0.00387524
ZNF385D	-1.64348	0.0136168
CMKLR1	1.54603	0.00119067
PARD6G	1.716	5.97287e-10
LOC92659	2.14454	1.50429e-08
C21orf58	1.78874	2.03366e-06
HSPB9	2.10073	4.97722e-09
LOC100652762	1.61919	1.04188e-06
LOC100652824	2.04495	1.74013e-08
LOC92249	2.51097	4.83386e-09
PTMS	2.21787	8.8363e-06
PYY2	1.63781	1.61107e-09
LOC389199	1.74392	7.62883e-09
SNORA78	2.08776	6.85443e-09
GPR78	1.87715	3.44863e-06
RHCE	-1.72542	0.00440144
LCE1C	1.80197	2.8749e-08
LCE1D	1.59121	1.94908e-09
CRHR2	1.66479	7.55087e-06
MYH14	2.31704	4.92007e-07
LOC100287803	1.54458	6.45415e-09
AHSP	-4.45838	5.80348e-06
LOC100287813	3.93419	0.00453532
DEFA4	-3.57488	0.00374597
DEFA3	-4.41908	0.00163509
COX6A2	1.75642	9.22214e-07
CADM3	2.35416	1.94908e-09
MYPOP	2.03322	4.10033e-09
ANK1	-1.57786	0.00115725
ARG1	-3.79411	0.000139532
ATN1	1.54453	8.06254e-07
SOX17	2.1202	7.04005e-07
SOX18	1.6085	2.2672e-07
SLPI	-2.58704	0.0012882
GRIN1	2.01884	1.37271e-07
GRHL1	-1.64025	0.00502073
AZU1	-1.76408	0.00363969
CAPN6	2.58976	0.0153899
SOX1	2.06412	5.97287e-10
SOX8	1.586	0.00015687
MGC45922	2.41063	5.97287e-10
SYN1	2.05682	1.94908e-09
ANKDD1A	2.59341	0.000267202
TCN1	-3.1188	0.000285544
SPSB4	1.81721	3.46688e-05
SPTA1	-1.5704	0.00278947
THY1	1.96508	5.97287e-10
TOX3	1.59923	4.92379e-07
ZNF575	2.06321	3.11829e-09
CAMP	-3.21518	0.00539322
SYCE1L	2.43276	1.60785e-08
ZNF154	1.82184	0.0164681
ALAS2	-5.21955	4.54755e-05
C1orf158	1.69205	1.26374e-06
C1orf229	2.47116	9.21543e-09
CMIP	1.69941	1.07106e-06
KRTAP4-1	1.6817	1.37271e-07
ATP10B	1.96232	5.97287e-10
KISS1R	2.14526	9.5557e-10
UCN2	1.51796	0.000132574
FOXB1	1.99312	1.5786e-05
CTSG	-2.21162	0.0402245
B3GAT2	2.22101	0.000928095
SLC6A10P	-1.72954	0.00246127
ELANE	-3.06638	0.00514357
ELFN1	1.68219	0.000151159
C16orf11	1.66705	6.18111e-06
