# Supplementary material for: The Potential of ANK1 to Predict Parkinson’s Disease
Source: Genes (Basel). 2023 Jan 15;14(1):226. doi: 10.3390/genes14010226 (PMC9859451; doi:10.3390/genes14010226)
Supplement: Supplementary file 1 [file genes-14-00226-s001.zip › Table S2.xlsx]

## Sheet: GO enrichment (GSE8397, LSN)
Category	Term	Count	Genes	FDR
GOTERM_BP_FAT	GO:0009713~catechol-containing compound biosynthetic process	6	NR4A2, DDC, GCH1, TH, INSM1, SLC6A3	5.05792e-07
GOTERM_BP_FAT	GO:0042423~catecholamine biosynthetic process	6	NR4A2, DDC, GCH1, TH, INSM1, SLC6A3	5.05792e-07
GOTERM_BP_FAT	GO:0006584~catecholamine metabolic process	7	NR4A2, DDC, GCH1, TH, HPRT1, INSM1, SLC6A3	8.91773e-07
GOTERM_BP_FAT	GO:0009712~catechol-containing compound metabolic process	7	NR4A2, DDC, GCH1, TH, HPRT1, INSM1, SLC6A3	8.91773e-07
GOTERM_BP_FAT	GO:0007267~cell-cell signaling	18	CADPS2, PCSK1, TPBG, PCDH8, SLC6A3, NR4A2, SV2C, CUX2, SV2B, TH, RIMBP2, AGTR1, SDC1, ERC2, FGF13, NPTX2, SCN3B, SLC18A2	1.45814e-06
GOTERM_BP_FAT	GO:0042416~dopamine biosynthetic process	5	NR4A2, DDC, GCH1, TH, SLC6A3	1.76426e-06
GOTERM_BP_FAT	GO:0042417~dopamine metabolic process	6	NR4A2, DDC, GCH1, TH, HPRT1, SLC6A3	3.08131e-06
GOTERM_BP_FAT	GO:0046189~phenol-containing compound biosynthetic process	6	NR4A2, DDC, GCH1, TH, INSM1, SLC6A3	6.69216e-06
GOTERM_BP_FAT	GO:0007610~behavior	12	NR4A2, CUX2, TH, PRKAR2B, TPBG, EN1, CCK, HPRT1, FGF13, NPTX2, SLC6A3, SLC18A2	6.69216e-06
GOTERM_BP_FAT	GO:0098916~anterograde trans-synaptic signaling	12	CADPS2, CUX2, SV2C, SV2B, TH, TPBG, PCDH8, RIMBP2, NPTX2, ERC2, SLC6A3, SLC18A2	1.39107e-05
GOTERM_BP_FAT	GO:0007268~chemical synaptic transmission	12	CADPS2, CUX2, SV2C, SV2B, TH, TPBG, PCDH8, RIMBP2, NPTX2, ERC2, SLC6A3, SLC18A2	1.39107e-05
GOTERM_BP_FAT	GO:0018958~phenol-containing compound metabolic process	7	NR4A2, DDC, GCH1, TH, HPRT1, INSM1, SLC6A3	1.39107e-05
GOTERM_BP_FAT	GO:0099537~trans-synaptic signaling	12	CADPS2, CUX2, SV2C, SV2B, TH, TPBG, PCDH8, RIMBP2, NPTX2, ERC2, SLC6A3, SLC18A2	1.45194e-05
GOTERM_BP_FAT	GO:0099536~synaptic signaling	12	CADPS2, CUX2, SV2C, SV2B, TH, TPBG, PCDH8, RIMBP2, NPTX2, ERC2, SLC6A3, SLC18A2	1.65803e-05
GOTERM_BP_FAT	GO:0006836~neurotransmitter transport	8	CADPS2, DDC, SV2C, SV2B, TH, ERC2, SLC6A3, SLC18A2	2.70672e-05
GOTERM_BP_FAT	GO:0044708~single-organism behavior	10	NR4A2, CUX2, TH, PRKAR2B, TPBG, EN1, CCK, HPRT1, FGF13, NPTX2	3.3181e-05
GOTERM_BP_FAT	GO:0007612~learning	7	TH, PRKAR2B, TPBG, EN1, CCK, FGF13, NPTX2	7.44336e-05
GOTERM_BP_FAT	GO:0007611~learning or memory	8	CUX2, TH, PRKAR2B, TPBG, EN1, CCK, FGF13, NPTX2	0.000121608
GOTERM_BP_FAT	GO:0050890~cognition	8	CUX2, TH, PRKAR2B, TPBG, EN1, CCK, FGF13, NPTX2	0.000293068
GOTERM_BP_FAT	GO:0010243~response to organonitrogen compound	11	NR4A2, PCSK1, DDC, TH, PRKAR2B, AGTR1, EN1, SDC1, HPRT1, SLC6A3, SLC18A2	0.00144026
GOTERM_BP_FAT	GO:0050877~neurological system process	13	GCH1, TPBG, EN1, CCK, SLC6A3, AZGP1, CUX2, TH, PRKAR2B, FGF13, NPTX2, SCN3B, SCN3A	0.00163336
GOTERM_BP_FAT	GO:0015842~aminergic neurotransmitter loading into synaptic vesicle	3	DDC, TH, SLC18A2	0.00163336
GOTERM_BP_FAT	GO:0007626~locomotory behavior	6	NR4A2, TH, EN1, HPRT1, SLC6A3, SLC18A2	0.00374798
GOTERM_BP_FAT	GO:1901698~response to nitrogen compound	11	NR4A2, PCSK1, DDC, TH, PRKAR2B, AGTR1, EN1, SDC1, HPRT1, SLC6A3, SLC18A2	0.00395084
GOTERM_BP_FAT	GO:0097164~ammonium ion metabolic process	6	NR4A2, DDC, GCH1, TH, HPRT1, SLC6A3	0.00395084
GOTERM_BP_FAT	GO:0001975~response to amphetamine	4	NR4A2, TH, HPRT1, SLC18A2	0.00416852
GOTERM_BP_FAT	GO:1901615~organic hydroxy compound metabolic process	8	NR4A2, DDC, GCH1, TH, ALDH1A1, HPRT1, INSM1, SLC6A3	0.00507842
GOTERM_BP_FAT	GO:0003008~system process	15	GCH1, TPBG, EN1, CCK, SLC6A3, AZGP1, CUX2, TH, PRKAR2B, MYOT, AGTR1, FGF13, NPTX2, SCN3B, SCN3A	0.00507842
GOTERM_BP_FAT	GO:0098700~neurotransmitter loading into synaptic vesicle	3	DDC, TH, SLC18A2	0.0055686
GOTERM_BP_FAT	GO:1901617~organic hydroxy compound biosynthetic process	6	NR4A2, DDC, GCH1, TH, INSM1, SLC6A3	0.0055686
GOTERM_BP_FAT	GO:0014075~response to amine	4	NR4A2, TH, HPRT1, SLC18A2	0.0106468
GOTERM_BP_FAT	GO:0099504~synaptic vesicle cycle	5	CADPS2, DDC, TH, ERC2, SLC18A2	0.0137379
GOTERM_BP_FAT	GO:0043279~response to alkaloid	5	PCSK1, DDC, TH, EN1, SLC6A3	0.0137379
GOTERM_BP_FAT	GO:0048666~neuron development	10	NR4A2, CUX2, TH, MYOT, EN1, CCK, HPRT1, INSM1, FGF13, PBX1	0.0172173
GOTERM_BP_FAT	GO:0046903~secretion	9	CADPS2, PCSK1, AGTR1, SDC1, CCK, ERC2, SCG2, ANK1, SLC6A3	0.0364393
GOTERM_BP_FAT	GO:0042053~regulation of dopamine metabolic process	3	NR4A2, HPRT1, SLC6A3	0.0365378
GOTERM_BP_FAT	GO:0042069~regulation of catecholamine metabolic process	3	NR4A2, HPRT1, SLC6A3	0.0365378
GOTERM_BP_FAT	GO:0001505~regulation of neurotransmitter levels	5	CADPS2, TH, ERC2, SLC6A3, SLC18A2	0.0466753
GOTERM_BP_FAT	GO:0007420~brain development	8	NR4A2, PCSK1, TH, EN1, HPRT1, FGF13, SLC6A3, PBX1	0.0466753
GOTERM_BP_FAT	GO:0007399~nervous system development	14	PCSK1, TPBG, EN1, CCK, SLC6A3, PBX1, NR4A2, CUX2, TH, MYOT, HPRT1, INSM1, FGF13, SCN3B	0.0470038
GOTERM_CC_FAT	GO:0043005~neuron projection	20	PCSK1, DDC, GCH1, TPBG, PCDH8, CCK, NMNAT2, ANK1, SLC6A3, SV2C, CALY, SV2B, TH, PRKAR2B, MYOT, ALDH1A1, ERC2, FGF13, SCN3A, SLC18A2	2.18613e-09
GOTERM_CC_FAT	GO:0097458~neuron part	22	CADPS2, PCSK1, DDC, GCH1, TPBG, PCDH8, CCK, NMNAT2, ANK1, SLC6A3, SV2C, CALY, SV2B, TH, PRKAR2B, MYOT, ALDH1A1, ERC2, FGF13, SCG2, SCN3A, SLC18A2	3.73012e-09
GOTERM_CC_FAT	GO:0045202~synapse	19	CADPS2, PCSK1, DDC, TPBG, PCDH8, CCK, NMNAT2, ANK1, SLC6A3, SV2C, CALY, SV2B, TH, PRKAR2B, ALDH1A1, RIMBP2, ERC2, NPTX2, SLC18A2	2.73109e-08
GOTERM_CC_FAT	GO:0030424~axon	12	DDC, CALY, TH, MYOT, ALDH1A1, CCK, NMNAT2, FGF13, SCN3A, ANK1, SLC6A3, SLC18A2	8.1591e-07
GOTERM_CC_FAT	GO:0044456~synapse part	15	CADPS2, PCSK1, DDC, TPBG, PCDH8, CCK, ANK1, SLC6A3, SV2C, CALY, SV2B, TH, PRKAR2B, ERC2, SLC18A2	9.85621e-07
GOTERM_CC_FAT	GO:0098793~presynapse	12	CADPS2, PCSK1, DDC, SV2C, SV2B, TH, TPBG, PCDH8, CCK, ERC2, SLC6A3, SLC18A2	9.85621e-07
GOTERM_CC_FAT	GO:0044306~neuron projection terminus	7	PCSK1, GCH1, TH, TPBG, CCK, SLC6A3, SLC18A2	3.19631e-05
GOTERM_CC_FAT	GO:0043679~axon terminus	6	PCSK1, TH, TPBG, CCK, SLC6A3, SLC18A2	0.000299215
GOTERM_CC_FAT	GO:0036477~somatodendritic compartment	10	PCSK1, DDC, TH, PRKAR2B, MYOT, TPBG, PCDH8, CCK, FGF13, SLC6A3	0.00344741
GOTERM_CC_FAT	GO:0033267~axon part	5	CALY, TH, CCK, ANK1, SLC18A2	0.0229195
GOTERM_CC_FAT	GO:0098978~glutamatergic synapse	6	CADPS2, CALY, PRKAR2B, PCDH8, NPTX2, ERC2	0.0229195
GOTERM_CC_FAT	GO:0043025~neuronal cell body	7	PCSK1, DDC, TH, PRKAR2B, MYOT, CCK, SLC6A3	0.0229195
GOTERM_CC_FAT	GO:0008021~synaptic vesicle	5	DDC, SV2C, SV2B, TH, SLC18A2	0.0229195
GOTERM_CC_FAT	GO:0030659~cytoplasmic vesicle membrane	8	CADPS2, NECAP1, SV2C, CALY, SV2B, TH, NMNAT2, SLC18A2	0.023434
GOTERM_CC_FAT	GO:0012506~vesicle membrane	8	CADPS2, NECAP1, SV2C, CALY, SV2B, TH, NMNAT2, SLC18A2	0.0252896
GOTERM_CC_FAT	GO:0070382~exocytic vesicle	5	DDC, SV2C, SV2B, TH, SLC18A2	0.0252896
GOTERM_CC_FAT	GO:0044297~cell body	7	PCSK1, DDC, TH, PRKAR2B, MYOT, CCK, SLC6A3	0.0322003
GOTERM_CC_FAT	GO:0030425~dendrite	7	PCSK1, TH, PRKAR2B, TPBG, PCDH8, CCK, FGF13	0.0335441
GOTERM_CC_FAT	GO:0042383~sarcolemma	4	MYOT, AHNAK2, FGF13, ANK1	0.0374902
GOTERM_CC_FAT	GO:0030133~transport vesicle	6	PCSK1, DDC, SV2C, SV2B, TH, SLC18A2	0.0374902

## Sheet: GO enrichment (GSE8397, MSN)
Category	Term	Count	Genes	FDR
GOTERM_BP_FAT	GO:0007267~cell-cell signaling	25	SLC6A3, RGS4, SV2C, CUX2, FGF9, SV2B, ERC2, NPTX2, SCN3B, SLC18A2, CADPS2, SYT1, TPBG, PCDH8, NSG1, NR4A2, P2RX7, TH, VSNL1, RIMBP2, AGTR1, SDC1, AMPH, FGF13, CBLN1	2.3989e-09
GOTERM_BP_FAT	GO:0007268~chemical synaptic transmission	18	CADPS2, SYT1, TPBG, PCDH8, NSG1, SLC6A3, P2RX7, RGS4, SV2C, CUX2, SV2B, TH, RIMBP2, AMPH, ERC2, NPTX2, SLC18A2, CBLN1	2.3989e-09
GOTERM_BP_FAT	GO:0098916~anterograde trans-synaptic signaling	18	CADPS2, SYT1, TPBG, PCDH8, NSG1, SLC6A3, P2RX7, RGS4, SV2C, CUX2, SV2B, TH, RIMBP2, AMPH, ERC2, NPTX2, SLC18A2, CBLN1	2.3989e-09
GOTERM_BP_FAT	GO:0099537~trans-synaptic signaling	18	CADPS2, SYT1, TPBG, PCDH8, NSG1, SLC6A3, P2RX7, RGS4, SV2C, CUX2, SV2B, TH, RIMBP2, AMPH, ERC2, NPTX2, SLC18A2, CBLN1	2.3989e-09
GOTERM_BP_FAT	GO:0099536~synaptic signaling	18	CADPS2, SYT1, TPBG, PCDH8, NSG1, SLC6A3, P2RX7, RGS4, SV2C, CUX2, SV2B, TH, RIMBP2, AMPH, ERC2, NPTX2, SLC18A2, CBLN1	2.6576e-09
GOTERM_BP_FAT	GO:0006836~neurotransmitter transport	10	P2RX7, CADPS2, DDC, SV2C, SYT1, SV2B, TH, ERC2, SLC6A3, SLC18A2	2.99624e-06
GOTERM_BP_FAT	GO:0099504~synaptic vesicle cycle	8	P2RX7, CADPS2, DDC, SYT1, TH, AMPH, ERC2, SLC18A2	7.83867e-05
GOTERM_BP_FAT	GO:0042423~catecholamine biosynthetic process	5	NR4A2, DDC, TH, INSM1, SLC6A3	8.52443e-05
GOTERM_BP_FAT	GO:0009713~catechol-containing compound biosynthetic process	5	NR4A2, DDC, TH, INSM1, SLC6A3	8.52443e-05
GOTERM_BP_FAT	GO:0006584~catecholamine metabolic process	6	NR4A2, DDC, TH, HPRT1, INSM1, SLC6A3	0.000133475
GOTERM_BP_FAT	GO:0009712~catechol-containing compound metabolic process	6	NR4A2, DDC, TH, HPRT1, INSM1, SLC6A3	0.000133475
GOTERM_BP_FAT	GO:1902580~single-organism cellular localization	15	NSF, CADPS2, SYT1, TPBG, HSPB1, NSG1, ANK1, P2RX7, CALY, FGF9, NEFL, AMPH, ERC2, FGF13, SCN3B	0.000139607
GOTERM_BP_FAT	GO:0009719~response to endogenous stimulus	18	DDC, STMN2, EN1, SLC6A3, NR4A2, P2RX7, RGS4, TH, FGF9, PRKAR2B, PEG10, AGTR1, NEFL, SDC1, HPRT1, HSPA1B, SLC18A2, HSPA1A	0.000577477
GOTERM_BP_FAT	GO:0042417~dopamine metabolic process	5	NR4A2, DDC, TH, HPRT1, SLC6A3	0.000577477
GOTERM_BP_FAT	GO:0042416~dopamine biosynthetic process	4	NR4A2, DDC, TH, SLC6A3	0.000577477
GOTERM_BP_FAT	GO:0001975~response to amphetamine	5	NR4A2, RGS4, TH, HPRT1, SLC18A2	0.000577477
GOTERM_BP_FAT	GO:0051641~cellular localization	23	NSF, CADPS2, DDC, SYT1, HSPA1L, TPBG, HSPB1, NSG1, ANK1, SLC6A3, P2RX7, REEP1, CALY, TH, FGF9, VSNL1, NEFL, AMPH, ERC2, FGF13, SCN3B, SLC18A2, CBLN1	0.000870246
GOTERM_BP_FAT	GO:0046189~phenol-containing compound biosynthetic process	5	NR4A2, DDC, TH, INSM1, SLC6A3	0.000987639
GOTERM_BP_FAT	GO:0007610~behavior	11	NR4A2, CUX2, TH, PRKAR2B, TPBG, EN1, HPRT1, FGF13, NPTX2, SLC6A3, SLC18A2	0.00100575
GOTERM_BP_FAT	GO:0010243~response to organonitrogen compound	13	DDC, EN1, SLC6A3, NR4A2, P2RX7, RGS4, TH, PRKAR2B, AGTR1, NEFL, SDC1, HPRT1, SLC18A2	0.00121521
GOTERM_BP_FAT	GO:0015837~amine transport	6	P2RX7, RGS4, DDC, SYT1, TH, SLC18A2	0.00148047
GOTERM_BP_FAT	GO:0018958~phenol-containing compound metabolic process	6	NR4A2, DDC, TH, HPRT1, INSM1, SLC6A3	0.00153877
GOTERM_BP_FAT	GO:0051649~establishment of localization in cell	19	NSF, CADPS2, DDC, SYT1, HSPA1L, HSPB1, NSG1, ANK1, SLC6A3, P2RX7, CALY, TH, FGF9, VSNL1, NEFL, AMPH, ERC2, SLC18A2, CBLN1	0.00160881
GOTERM_BP_FAT	GO:0014075~response to amine	5	NR4A2, RGS4, TH, HPRT1, SLC18A2	0.00172291
GOTERM_BP_FAT	GO:0001505~regulation of neurotransmitter levels	7	P2RX7, CADPS2, SYT1, TH, ERC2, SLC6A3, SLC18A2	0.00341464
GOTERM_BP_FAT	GO:0044708~single-organism behavior	9	NR4A2, CUX2, TH, PRKAR2B, TPBG, EN1, HPRT1, FGF13, NPTX2	0.00349264
GOTERM_BP_FAT	GO:0015842~aminergic neurotransmitter loading into synaptic vesicle	3	DDC, TH, SLC18A2	0.00349264
GOTERM_BP_FAT	GO:1901698~response to nitrogen compound	13	DDC, EN1, SLC6A3, NR4A2, P2RX7, RGS4, TH, PRKAR2B, AGTR1, NEFL, SDC1, HPRT1, SLC18A2	0.00359825
GOTERM_BP_FAT	GO:0071705~nitrogen compound transport	18	NSF, CADPS2, DDC, SYT1, HSPA1L, HSPB1, NSG1, SLC6A3, P2RX7, RGS4, AZGP1, TH, FGF9, VSNL1, SLCO4A1, PEG10, SLC18A2, CBLN1	0.00467612
GOTERM_BP_FAT	GO:0042026~protein refolding	4	HSPA1L, HSPB1, HSPA1B, HSPA1A	0.00484383
GOTERM_BP_FAT	GO:0007420~brain development	11	NR4A2, RGS4, SYT1, TH, FGF9, EN1, NEFL, HPRT1, FGF13, SLC6A3, CBLN1	0.00502143
GOTERM_BP_FAT	GO:0006887~exocytosis	8	P2RX7, NSF, CADPS2, VSNL1, SYT1, SDC1, ERC2, ANK1	0.00502143
GOTERM_BP_FAT	GO:0071822~protein complex subunit organization	14	NSF, FHOD3, SYT1, STMN2, NSG1, P2RX7, CALY, PEG10, NEFL, HPRT1, ERC2, FGF13, HSPA1B, HSPA1A	0.00509298
GOTERM_BP_FAT	GO:0007612~learning	6	TH, PRKAR2B, TPBG, EN1, FGF13, NPTX2	0.00509298
GOTERM_BP_FAT	GO:0010033~response to organic substance	22	DDC, HSPA1L, STMN2, EN1, HSPB1, SLC6A3, NR4A2, P2RX7, RGS4, CUX2, TH, FGF9, VSNL1, PRKAR2B, PEG10, AGTR1, NEFL, SDC1, HPRT1, HSPA1B, SLC18A2, HSPA1A	0.00509298
GOTERM_BP_FAT	GO:0006461~protein complex assembly	13	FHOD3, SYT1, STMN2, NSG1, P2RX7, CALY, PEG10, NEFL, HPRT1, ERC2, FGF13, HSPA1B, HSPA1A	0.00594623
GOTERM_BP_FAT	GO:0070271~protein complex biogenesis	13	FHOD3, SYT1, STMN2, NSG1, P2RX7, CALY, PEG10, NEFL, HPRT1, ERC2, FGF13, HSPA1B, HSPA1A	0.00594623
GOTERM_BP_FAT	GO:0060322~head development	11	NR4A2, RGS4, SYT1, TH, FGF9, EN1, NEFL, HPRT1, FGF13, SLC6A3, CBLN1	0.00655088
GOTERM_BP_FAT	GO:0007611~learning or memory	7	CUX2, TH, PRKAR2B, TPBG, EN1, FGF13, NPTX2	0.00684741
GOTERM_BP_FAT	GO:0098700~neurotransmitter loading into synaptic vesicle	3	DDC, TH, SLC18A2	0.0109243
GOTERM_BP_FAT	GO:0007626~locomotory behavior	6	NR4A2, TH, EN1, HPRT1, SLC6A3, SLC18A2	0.0131099
GOTERM_BP_FAT	GO:0099003~vesicle-mediated transport in synapse	6	P2RX7, CADPS2, SYT1, AMPH, NSG1, ERC2	0.0133167
GOTERM_BP_FAT	GO:0050890~cognition	7	CUX2, TH, PRKAR2B, TPBG, EN1, FGF13, NPTX2	0.0133167
GOTERM_BP_FAT	GO:0051094~positive regulation of developmental process	14	SYT1, TPBG, STMN2, HSPB1, SLC6A3, P2RX7, CUX2, FGF9, AGTR1, NEFL, INSM1, HSPA1B, CBLN1, HSPA1A	0.0146325
GOTERM_BP_FAT	GO:0016192~vesicle-mediated transport	14	NSF, CADPS2, SYT1, HSPA1L, NSG1, ANK1, P2RX7, CALY, VSNL1, SDC1, AMPH, ERC2, HSPA1B, HSPA1A	0.0169505
GOTERM_BP_FAT	GO:0050804~modulation of synaptic transmission	8	RGS4, CUX2, SYT1, PRKAR2B, NSG1, NPTX2, ERC2, CBLN1	0.0169836
GOTERM_BP_FAT	GO:0046903~secretion	11	P2RX7, NSF, CADPS2, VSNL1, SYT1, AGTR1, SDC1, ERC2, ANK1, SLC6A3, CBLN1	0.0181508
GOTERM_BP_FAT	GO:0032940~secretion by cell	10	P2RX7, NSF, CADPS2, VSNL1, SYT1, AGTR1, SDC1, ERC2, ANK1, CBLN1	0.0228167
GOTERM_BP_FAT	GO:0051130~positive regulation of cellular component organization	13	SYT1, HSPA1L, TPBG, STMN2, ANK1, P2RX7, CUX2, CALY, NEFL, SDC1, HSPA1B, CBLN1, HSPA1A	0.0230817
GOTERM_BP_FAT	GO:0044802~single-organism membrane organization	10	P2RX7, NSF, REEP1, SYT1, TPBG, NSG1, FGF13, SCN3B, ANK1, HSPA1A	0.0244102
GOTERM_BP_FAT	GO:0051240~positive regulation of multicellular organismal process	15	SYT1, TPBG, STMN2, HSPB1, SLC6A3, P2RX7, RGS4, CUX2, FGF9, AGTR1, NEFL, SCN3B, HSPA1B, CBLN1, HSPA1A	0.0281488
GOTERM_BP_FAT	GO:0044087~regulation of cellular component biogenesis	11	P2RX7, FHOD3, CUX2, CALY, TPBG, STMN2, SDC1, INSM1, HSPA1B, CBLN1, HSPA1A	0.0309965
GOTERM_BP_FAT	GO:0007417~central nervous system development	11	NR4A2, RGS4, SYT1, TH, FGF9, EN1, NEFL, HPRT1, FGF13, SLC6A3, CBLN1	0.0309965
GOTERM_BP_FAT	GO:0043623~cellular protein complex assembly	9	FHOD3, CALY, STMN2, NEFL, NSG1, FGF13, ERC2, HSPA1B, HSPA1A	0.0312186
GOTERM_BP_FAT	GO:0099531~presynaptic process involved in chemical synaptic transmission	5	P2RX7, CADPS2, SYT1, ERC2, SLC6A3	0.0332761
GOTERM_BP_FAT	GO:0007009~plasma membrane organization	7	P2RX7, NSF, TPBG, NSG1, FGF13, SCN3B, ANK1	0.0332761
GOTERM_BP_FAT	GO:0072659~protein localization to plasma membrane	6	NSF, TPBG, NSG1, FGF13, SCN3B, ANK1	0.0339542
GOTERM_BP_FAT	GO:0043279~response to alkaloid	5	RGS4, DDC, TH, EN1, SLC6A3	0.0359147
GOTERM_BP_FAT	GO:0016079~synaptic vesicle exocytosis	4	P2RX7, CADPS2, SYT1, ERC2	0.0369762
GOTERM_BP_FAT	GO:1905114~cell surface receptor signaling pathway involved in cell-cell signaling	8	NR4A2, P2RX7, RGS4, CUX2, FGF9, TPBG, SDC1, CBLN1	0.0372022
GOTERM_BP_FAT	GO:0061077~chaperone-mediated protein folding	4	HSPA1L, HSPB1, HSPA1B, HSPA1A	0.0418305
GOTERM_BP_FAT	GO:0046785~microtubule polymerization	4	STMN2, FGF13, HSPA1B, HSPA1A	0.0477274
GOTERM_BP_FAT	GO:0051128~regulation of cellular component organization	18	FHOD3, SYT1, HSPA1L, TPBG, STMN2, ANK1, P2RX7, RGS4, CUX2, CALY, AGTR1, NEFL, SDC1, INSM1, FGF13, HSPA1B, CBLN1, HSPA1A	0.0485608
GOTERM_CC_FAT	GO:0045202~synapse	24	NSF, CADPS2, DDC, SYT1, TPBG, PCDH8, NMNAT2, NSG1, ANK1, SLC6A3, P2RX7, SV2C, CALY, SV2B, TH, PRKAR2B, ALDH1A1, RIMBP2, NEFL, AMPH, ERC2, NPTX2, SLC18A2, CBLN1	3.83464e-10
GOTERM_CC_FAT	GO:0043005~neuron projection	21	NSF, DDC, SYT1, TPBG, PCDH8, STMN2, HSPB1, NMNAT2, NSG1, ANK1, SLC6A3, SV2C, CALY, SV2B, TH, PRKAR2B, ALDH1A1, NEFL, ERC2, FGF13, SLC18A2	1.73199e-08
GOTERM_CC_FAT	GO:0097458~neuron part	24	NSF, CADPS2, DDC, SYT1, TPBG, PCDH8, STMN2, HSPB1, NMNAT2, NSG1, ANK1, SLC6A3, P2RX7, SV2C, CALY, SV2B, TH, PRKAR2B, ALDH1A1, NEFL, AMPH, ERC2, FGF13, SLC18A2	1.73199e-08
GOTERM_CC_FAT	GO:0044456~synapse part	19	NSF, CADPS2, DDC, SYT1, TPBG, PCDH8, NSG1, ANK1, SLC6A3, P2RX7, SV2C, CALY, SV2B, TH, PRKAR2B, AMPH, ERC2, SLC18A2, CBLN1	1.73199e-08
GOTERM_CC_FAT	GO:0098793~presynapse	13	CADPS2, DDC, SYT1, TPBG, PCDH8, SLC6A3, P2RX7, SV2C, SV2B, TH, AMPH, ERC2, SLC18A2	2.4683e-06
GOTERM_CC_FAT	GO:0030424~axon	12	DDC, CALY, SYT1, TH, ALDH1A1, HSPB1, NEFL, NMNAT2, FGF13, ANK1, SLC6A3, SLC18A2	1.07587e-05
GOTERM_CC_FAT	GO:0098978~glutamatergic synapse	9	CADPS2, CALY, SYT1, PRKAR2B, PCDH8, NSG1, NPTX2, ERC2, CBLN1	0.000374019
GOTERM_CC_FAT	GO:0070161~anchoring junction	13	CADPS2, SYT1, PCDH8, HSPB1, SV2C, SV2B, TH, RIMBP2, AMPH, ERC2, HSPA1B, CBLN1, HSPA1A	0.000998721
GOTERM_CC_FAT	GO:0030054~cell junction	15	CADPS2, SYT1, PCDH8, HSPB1, P2RX7, SV2C, SV2B, TH, RIMBP2, AMPH, ERC2, FGF13, HSPA1B, CBLN1, HSPA1A	0.000998721
GOTERM_CC_FAT	GO:0008021~synaptic vesicle	7	DDC, SV2C, SYT1, SV2B, TH, AMPH, SLC18A2	0.00108113
GOTERM_CC_FAT	GO:0070382~exocytic vesicle	7	DDC, SV2C, SYT1, SV2B, TH, AMPH, SLC18A2	0.00156654
GOTERM_CC_FAT	GO:0036477~somatodendritic compartment	11	P2RX7, NSF, DDC, TH, PRKAR2B, TPBG, PCDH8, STMN2, NSG1, FGF13, SLC6A3	0.00498108
GOTERM_CC_FAT	GO:0033267~axon part	6	CALY, TH, HSPB1, NEFL, ANK1, SLC18A2	0.00731673
GOTERM_CC_FAT	GO:0099501~exocytic vesicle membrane	5	SV2C, SYT1, SV2B, AMPH, SLC18A2	0.00781898
GOTERM_CC_FAT	GO:0030672~synaptic vesicle membrane	5	SV2C, SYT1, SV2B, AMPH, SLC18A2	0.00781898
GOTERM_CC_FAT	GO:0098794~postsynapse	9	P2RX7, NSF, CALY, PRKAR2B, PCDH8, NSG1, ANK1, SLC6A3, CBLN1	0.00886504
GOTERM_CC_FAT	GO:0097060~synaptic membrane	7	SYT1, PCDH8, NSG1, ERC2, ANK1, SLC6A3, CBLN1	0.0132692
GOTERM_CC_FAT	GO:0044306~neuron projection terminus	5	SYT1, TH, TPBG, SLC6A3, SLC18A2	0.0132692
GOTERM_CC_FAT	GO:0030659~cytoplasmic vesicle membrane	9	CADPS2, SV2C, CALY, SYT1, SV2B, TH, AMPH, NMNAT2, SLC18A2	0.0225357
GOTERM_CC_FAT	GO:0012506~vesicle membrane	9	CADPS2, SV2C, CALY, SYT1, SV2B, TH, AMPH, NMNAT2, SLC18A2	0.0253806
GOTERM_CC_FAT	GO:0030133~transport vesicle	7	DDC, SV2C, SYT1, SV2B, TH, AMPH, SLC18A2	0.0264901
GOTERM_CC_FAT	GO:0099503~secretory vesicle	10	DDC, SV2C, SYT1, SV2B, TH, AMPH, HSPA1B, SLC18A2, HSPA1A, CHGB	0.0330033
GOTERM_CC_FAT	GO:0030658~transport vesicle membrane	5	SV2C, SYT1, SV2B, AMPH, SLC18A2	0.0472518

## Sheet: GO enrichment (GSE22491, BLOOD)
Category	Term	Count	Genes	FDR
GOTERM_BP_FAT	GO:0015671~oxygen transport	7	HBM, HBG1, HBB, HBA2, HBD, HBQ1, HBA1	2.19024e-06
GOTERM_BP_FAT	GO:0019731~antibacterial humoral response	10	SLPI, DEFA4, DEFA3, CTSG, BPI, PI3, AZU1, CAMP, ELANE, LTF	2.40443e-06
GOTERM_BP_FAT	GO:0015669~gas transport	7	HBM, HBG1, HBB, HBA2, HBD, HBQ1, HBA1	8.8449e-06
GOTERM_BP_FAT	GO:0042744~hydrogen peroxide catabolic process	7	HBM, HBG1, HBB, HBA2, HBD, HBQ1, HBA1	5.65873e-05
GOTERM_BP_FAT	GO:0019730~antimicrobial humoral response	11	SLPI, DEFA4, DEFA3, CTSG, BPI, PI3, AZU1, PGLYRP1, CAMP, ELANE, LTF	9.97216e-05
GOTERM_BP_FAT	GO:0031640~killing of cells of other organism	9	ARG1, DEFA4, DEFA3, CTSG, AZU1, PGLYRP1, CAMP, ELANE, LTF	0.000211245
GOTERM_BP_FAT	GO:0044364~disruption of cells of other organism	9	ARG1, DEFA4, DEFA3, CTSG, AZU1, PGLYRP1, CAMP, ELANE, LTF	0.000211245
GOTERM_BP_FAT	GO:0019755~one-carbon compound transport	6	HBG1, HBB, HBA2, HBD, HBA1, UPK3A	0.000318108
GOTERM_BP_FAT	GO:0042743~hydrogen peroxide metabolic process	7	HBM, HBG1, HBB, HBA2, HBD, HBQ1, HBA1	0.000632826
GOTERM_BP_FAT	GO:0015670~carbon dioxide transport	5	HBG1, HBB, HBA2, HBD, HBA1	0.000833637
GOTERM_BP_FAT	GO:0001906~cell killing	11	IL4, ARG1, DEFA4, ATN1, DEFA3, CTSG, AZU1, PGLYRP1, CAMP, ELANE, LTF	0.00139167
GOTERM_BP_FAT	GO:0050829~defense response to Gram-negative bacterium	8	DEFA4, DEFA3, CTSG, BPI, AZU1, CAMP, ELANE, LTF	0.00139932
GOTERM_BP_FAT	GO:0050832~defense response to fungus	7	ARG1, DEFA4, DEFA3, CTSG, CAMP, ELANE, LTF	0.00157286
GOTERM_BP_FAT	GO:0009620~response to fungus	7	ARG1, DEFA4, DEFA3, CTSG, CAMP, ELANE, LTF	0.00353254
GOTERM_BP_FAT	GO:0035821~modification of morphology or physiology of other organism	10	SLPI, ARG1, DEFA4, DEFA3, CTSG, AZU1, PGLYRP1, CAMP, ELANE, LTF	0.0051785
GOTERM_BP_FAT	GO:0042742~defense response to bacterium	13	ANXA3, DEFA4, DEFA3, AZU1, SLPI, LCN2, CTSG, BPI, PI3, PGLYRP1, ELANE, CAMP, LTF	0.00523366
GOTERM_BP_FAT	GO:0002227~innate immune response in mucosa	5	IL4, DEFA4, DEFA3, CAMP, LTF	0.00686003
GOTERM_BP_FAT	GO:0098869~cellular oxidant detoxification	7	HBM, HBG1, HBB, HBA2, HBD, HBQ1, HBA1	0.0100583
GOTERM_BP_FAT	GO:0051873~killing by host of symbiont cells	5	ARG1, CTSG, AZU1, CAMP, ELANE	0.0110483
GOTERM_BP_FAT	GO:0051852~disruption by host of symbiont cells	5	ARG1, CTSG, AZU1, CAMP, ELANE	0.0110483
GOTERM_BP_FAT	GO:0002446~neutrophil mediated immunity	5	ANXA3, ARG1, CTSG, AZU1, ELANE	0.0110483
GOTERM_BP_FAT	GO:0070942~neutrophil mediated cytotoxicity	4	ARG1, CTSG, AZU1, ELANE	0.0110483
GOTERM_BP_FAT	GO:0070943~neutrophil mediated killing of symbiont cell	4	ARG1, CTSG, AZU1, ELANE	0.0110483
GOTERM_BP_FAT	GO:1990748~cellular detoxification	7	HBM, HBG1, HBB, HBA2, HBD, HBQ1, HBA1	0.0110483
GOTERM_BP_FAT	GO:0051883~killing of cells in other organism involved in symbiotic interaction	5	ARG1, CTSG, AZU1, CAMP, ELANE	0.0110483
GOTERM_BP_FAT	GO:0051818~disruption of cells of other organism involved in symbiotic interaction	5	ARG1, CTSG, AZU1, CAMP, ELANE	0.0110483
GOTERM_BP_FAT	GO:0098771~inorganic ion homeostasis	17	SLC34A3, ALAS2, EPB42, GIPR, CYP4F2, SLC4A1, LPAR4, THY1, CACNA1E, UPK3A, GRIN1, LCN2, CKB, ELANE, CNGB1, CMKLR1, LTF	0.0171445
GOTERM_BP_FAT	GO:0061844~antimicrobial humoral immune response mediated by antimicrobial peptide	7	DEFA4, DEFA3, BPI, PGLYRP1, CAMP, ELANE, LTF	0.0185531
GOTERM_BP_FAT	GO:0002385~mucosal immune response	5	IL4, DEFA4, DEFA3, CAMP, LTF	0.0185531
GOTERM_BP_FAT	GO:0098754~detoxification	7	HBM, HBG1, HBB, HBA2, HBD, HBQ1, HBA1	0.019358
GOTERM_BP_FAT	GO:0071222~cellular response to lipopolysaccharide	9	ARG1, DEFA4, LCN2, DEFA3, CTSG, BPI, AZU1, CAMP, LTF	0.0204296
GOTERM_BP_FAT	GO:0072593~reactive oxygen species metabolic process	10	HBM, MYCN, HBG1, LCN2, HBB, HBA2, HBD, HBQ1, HBA1, GRIN1	0.0227899
GOTERM_BP_FAT	GO:0009636~response to toxic substance	9	HBM, HBG1, ARG1, LCN2, HBB, HBA2, HBD, HBQ1, HBA1	0.0227899
GOTERM_BP_FAT	GO:0002251~organ or tissue specific immune response	5	IL4, DEFA4, DEFA3, CAMP, LTF	0.0227899
GOTERM_BP_FAT	GO:0032496~response to lipopolysaccharide	11	SLPI, ARG1, DEFA4, LCN2, DEFA3, CTSG, BPI, AZU1, CAMP, ELANE, LTF	0.0245699
GOTERM_BP_FAT	GO:0071219~cellular response to molecule of bacterial origin	9	ARG1, DEFA4, LCN2, DEFA3, CTSG, BPI, AZU1, CAMP, LTF	0.0254172
GOTERM_BP_FAT	GO:0006959~humoral immune response	11	SLPI, DEFA4, DEFA3, CTSG, BPI, PI3, AZU1, PGLYRP1, CAMP, ELANE, LTF	0.026346
GOTERM_BP_FAT	GO:0098542~defense response to other organism	15	ANXA3, ARG1, DEFA4, DEFA3, AZU1, IL4, SLPI, LCN2, CTSG, BPI, PI3, PGLYRP1, ELANE, CAMP, LTF	0.0313969
GOTERM_BP_FAT	GO:0050801~ion homeostasis	17	SLC34A3, ALAS2, EPB42, GIPR, CYP4F2, SLC4A1, LPAR4, THY1, CACNA1E, UPK3A, GRIN1, LCN2, CKB, ELANE, CNGB1, CMKLR1, LTF	0.03298
GOTERM_BP_FAT	GO:0002237~response to molecule of bacterial origin	11	SLPI, ARG1, DEFA4, LCN2, DEFA3, CTSG, BPI, AZU1, CAMP, ELANE, LTF	0.03298
GOTERM_BP_FAT	GO:0030185~nitric oxide transport	3	HBB, HBA2, HBA1	0.0338382
GOTERM_BP_FAT	GO:0071216~cellular response to biotic stimulus	9	ARG1, DEFA4, LCN2, DEFA3, CTSG, BPI, AZU1, CAMP, LTF	0.0446174
GOTERM_CC_FAT	GO:0005833~hemoglobin complex	9	HBM, HBG1, HBB, HBA2, AHSP, HBD, HBQ1, HBA1	5.56373e-12
GOTERM_CC_FAT	GO:0035580~specific granule lumen	12	SLPI, TCN1, ARG1, DEFA4, LCN2, CHI3L1, BPI, PGLYRP1, OLFM4, CAMP, ELANE, LTF	1.1175e-10
GOTERM_CC_FAT	GO:0042581~specific granule	15	MS4A3, ANXA3, ARG1, DEFA4, OLFM4, SLPI, TCN1, LCN2, CHI3L1, BPI, CEACAM8, PGLYRP1, ELANE, CAMP, LTF	1.09961e-09
GOTERM_CC_FAT	GO:0031838~haptoglobin-hemoglobin complex	7	HBM, HBG1, HBB, HBA2, HBD, HBQ1, HBA1	4.47571e-09
GOTERM_CC_FAT	GO:0060205~cytoplasmic vesicle lumen	18	ARG1, DEFA4, HBB, DEFA3, HBA2, AZU1, HBA1, OLFM4, SLPI, TCN1, LCN2, CHI3L1, CTSG, BPI, PGLYRP1, ELANE, CAMP, LTF	2.47318e-08
GOTERM_CC_FAT	GO:0031983~vesicle lumen	18	ARG1, DEFA4, HBB, DEFA3, HBA2, AZU1, HBA1, OLFM4, SLPI, TCN1, LCN2, CHI3L1, CTSG, BPI, PGLYRP1, ELANE, CAMP, LTF	2.47318e-08
GOTERM_CC_FAT	GO:0099503~secretory vesicle	28	MS4A3, HBB, SLC2A4, ABCA13, NKD2, PCSK1N, CTSG, PGLYRP1, ELANE, CAMP, MME, ANXA3, ARG1, DEFA4, DEFA3, AZU1, OLFM4, SYNGR4, SYN1, GRIN1, SLPI, CEACAM6, TCN1, LCN2, CHI3L1, BPI, CEACAM8, LTF	4.89258e-07
GOTERM_CC_FAT	GO:0034774~secretory granule lumen	15	ARG1, DEFA4, DEFA3, AZU1, OLFM4, SLPI, TCN1, LCN2, CHI3L1, CTSG, BPI, PGLYRP1, ELANE, CAMP, LTF	3.331e-06
GOTERM_CC_FAT	GO:0030141~secretory granule	24	MS4A3, MME, ANXA3, ARG1, DEFA4, HBB, DEFA3, SLC2A4, AZU1, OLFM4, ABCA13, PCSK1N, SLPI, TCN1, CEACAM6, LCN2, CHI3L1, CTSG, BPI, CEACAM8, PGLYRP1, ELANE, CAMP, LTF	3.331e-06
GOTERM_CC_FAT	GO:0044433~cytoplasmic vesicle part	31	MS4A3, ATP10B, HBB, SLC2A4, ABCA13, CTSG, PGLYRP1, ELANE, CAMP, WLS, AMN, MME, ANXA3, ARG1, DEFA4, DEFA3, HBA2, HBA1, AZU1, OLFM4, SYNGR4, SYN1, SLPI, CEACAM6, TCN1, LCN2, CHI3L1, BPI, CEACAM8, LTF, CNGB1	3.70431e-05
GOTERM_CC_FAT	GO:0005766~primary lysosome	10	CEACAM6, ARG1, DEFA4, DEFA3, CTSG, BPI, CEACAM8, AZU1, ABCA13, ELANE	5.03055e-05
GOTERM_CC_FAT	GO:0042582~azurophil granule	10	CEACAM6, ARG1, DEFA4, DEFA3, CTSG, BPI, CEACAM8, AZU1, ABCA13, ELANE	5.03055e-05
GOTERM_CC_FAT	GO:0071682~endocytic vesicle lumen	5	HBB, HBA2, HBA1, PGLYRP1, LTF	0.00049197
GOTERM_CC_FAT	GO:0005615~extracellular space	33	WFDC1, HBB, SLC4A1, HBD, ELFN1, CLEC18A, SELENBP1, PCSK1N, UCN2, CTSG, CKB, PI3, ELANE, CAMP, SEMA6B, AMN, ARG1, DEFA4, NOG, DEFA3, HBA2, HBA1, AZU1, OLFM4, IL4, SLPI, CEACAM6, TCN1, LCN2, CHI3L1, BPI, CEACAM8, LTF	0.000532447
GOTERM_CC_FAT	GO:1904724~tertiary granule lumen	6	TCN1, HBB, PGLYRP1, OLFM4, CAMP, LTF	0.000985029
GOTERM_CC_FAT	GO:0035578~azurophil granule lumen	6	ARG1, DEFA3, CTSG, BPI, AZU1, ELANE	0.0100135
GOTERM_CC_FAT	GO:0044445~cytosolic part	9	HBM, HBG1, HBB, HBA2, AHSP, HBD, HBQ1, HBA1	0.0122122
GOTERM_CC_FAT	GO:0044421~extracellular region part	46	WFDC1, HBB, PLOD2, SLC4A1, THY1, HBD, SLC2A4, ELFN1, CLEC18A, SELENBP1, PCSK1N, CA1, MTA1, UCN2, MYH14, CTSG, CKB, PI3, PGLYRP1, ELANE, CAMP, WLS, SEMA6B, RTBDN, AMN, MME, ANXA3, ARG1, DEFA4, NOG, DEFA3, HBA2, HBA1, AZU1, OLFM4, UPK3A, IL4, SLPI, CEACAM6, TCN1, MMP17, LCN2, CHI3L1, BPI, CEACAM8, LTF	0.0123699
GOTERM_CC_FAT	GO:0070062~extracellular exosome	30	HBB, PLOD2, SLC4A1, THY1, SLC2A4, SELENBP1, CA1, MTA1, MYH14, CTSG, CKB, PGLYRP1, ELANE, CAMP, WLS, AMN, MME, ANXA3, DEFA3, HBA2, HBA1, AZU1, OLFM4, UPK3A, SLPI, LCN2, CHI3L1, BPI, CEACAM8, LTF	0.0182658
GOTERM_CC_FAT	GO:0070820~tertiary granule	7	TCN1, HBB, CEACAM8, PGLYRP1, OLFM4, CAMP, LTF	0.0192255
GOTERM_CC_FAT	GO:0031225~anchored component of membrane	7	RTBDN, NRN1, CEACAM6, MMP17, CEACAM8, THY1, SYN1	0.0262265
GOTERM_CC_FAT	GO:1903561~extracellular vesicle	30	HBB, PLOD2, SLC4A1, THY1, SLC2A4, SELENBP1, CA1, MTA1, MYH14, CTSG, CKB, PGLYRP1, ELANE, CAMP, WLS, AMN, MME, ANXA3, DEFA3, HBA2, HBA1, AZU1, OLFM4, UPK3A, SLPI, LCN2, CHI3L1, BPI, CEACAM8, LTF	0.0295532
GOTERM_CC_FAT	GO:0043230~extracellular organelle	30	HBB, PLOD2, SLC4A1, THY1, SLC2A4, SELENBP1, CA1, MTA1, MYH14, CTSG, CKB, PGLYRP1, ELANE, CAMP, WLS, AMN, MME, ANXA3, DEFA3, HBA2, HBA1, AZU1, OLFM4, UPK3A, SLPI, LCN2, CHI3L1, BPI, CEACAM8, LTF	0.0295532
GOTERM_CC_FAT	GO:0005576~extracellular region	51	WFDC1, HBB, PLOD2, SLC4A1, HBD, SLC2A4, ELFN1, CLEC18A, CA1, UCN2, CTSG, PGLYRP1, CAMP, WLS, SEMA6B, AMN, MME, ANXA3, ARG1, NOG, HBA2, HBA1, OLFM4, UPK3A, SLPI, CEACAM6, MMP17, CHI3L1, BPI, CEACAM8, LTF, NRN1, PCOLCE2, THY1, VWCE, SELENBP1, PCSK1N, MTA1, MYH14, CKB, PI3, ELANE, RTBDN, DEFA4, PYY2, DEFA3, AZU1, GRIN1, IL4, TCN1, LCN2	0.0299098
GOTERM_CC_FAT	GO:0097458~neuron part	25	NRSN2, THY1, SLC2A4, CACNA1E, ELFN1, CRHR2, SPTA1, UCHL1, NPBWR1, MYH14, CKB, WLS, CADM3, MME, ANXA3, ARG1, IRX3, NOG, EVX1, ANK1, SYNGR4, SYN1, GRIN1, NEUROG1, CNGB1	0.0438521
GOTERM_CC_FAT	GO:0030139~endocytic vesicle	9	AMN, ANXA3, HBB, HBA2, HBA1, PGLYRP1, ELANE, WLS, LTF	0.0461408
GOTERM_MF_FAT	GO:0005344~oxygen transporter activity	8	HBM, HBG1, HBB, HBA2, HBD, HBQ1, HBA1	4.63542e-09
GOTERM_MF_FAT	GO:0031720~haptoglobin binding	7	HBM, HBG1, HBB, HBA2, HBD, HBQ1, HBA1	6.21953e-09
GOTERM_MF_FAT	GO:0019825~oxygen binding	8	HBM, HBG1, HBB, HBA2, HBD, HBQ1, HBA1	2.60474e-06
GOTERM_MF_FAT	GO:0046906~tetrapyrrole binding	11	HBM, TCN1, HBG1, CYP4F2, HBB, HBA2, HBD, HBQ1, HBA1, CYB561D1	2.91136e-05
GOTERM_MF_FAT	GO:0030492~hemoglobin binding	5	HBG1, HBB, SLC4A1, AHSP, HBD	2.91136e-05
GOTERM_MF_FAT	GO:0020037~heme binding	10	HBM, HBG1, CYP4F2, HBB, HBA2, HBD, HBQ1, HBA1, CYB561D1	0.000126621
GOTERM_MF_FAT	GO:0004601~peroxidase activity	7	HBM, HBG1, HBB, HBA2, HBD, HBQ1, HBA1	0.000186808
GOTERM_MF_FAT	GO:0016684~oxidoreductase activity, acting on peroxide as acceptor	7	HBM, HBG1, HBB, HBA2, HBD, HBQ1, HBA1	0.000224119
GOTERM_MF_FAT	GO:0016209~antioxidant activity	7	HBM, HBG1, HBB, HBA2, HBD, HBQ1, HBA1	0.00268854
GOTERM_MF_FAT	GO:0043177~organic acid binding	9	HBM, HBG1, HBB, HBA2, PLOD2, HBD, HBQ1, HBA1, GRIN1	0.0127163
GOTERM_MF_FAT	GO:0031721~hemoglobin alpha binding	3	HBG1, HBB, HBD	0.0201994
GOTERM_MF_FAT	GO:0001159~core promoter proximal region DNA binding	21	FOXB1, ZNF154, MYPOP, IRX3, IRX4, EN2, EVX1, GRHL1, SOX1, MYCN, MTA1, SOX17, SOX18, LHX1, ZIC1, ZSCAN10, NKX1-2, SOX8, NEUROG1, ZNF575, NEUROG3	0.0211476
GOTERM_MF_FAT	GO:0000987~core promoter proximal region sequence-specific DNA binding	21	FOXB1, ZNF154, MYPOP, IRX3, IRX4, EN2, EVX1, GRHL1, SOX1, MYCN, MTA1, SOX17, SOX18, LHX1, ZIC1, ZSCAN10, NKX1-2, SOX8, NEUROG1, ZNF575, NEUROG3	0.0211476
GOTERM_MF_FAT	GO:0000978~RNA polymerase II core promoter proximal region sequence-specific DNA binding	20	FOXB1, ZNF154, MYPOP, IRX3, IRX4, EN2, EVX1, GRHL1, SOX1, MYCN, MTA1, SOX17, SOX18, ZIC1, ZSCAN10, NKX1-2, SOX8, NEUROG1, ZNF575, NEUROG3	0.0416643
GOTERM_MF_FAT	GO:0005506~iron ion binding	7	CYP4F2, LCN2, HBA2, PLOD2, HBQ1, HBA1, LTF	0.0421933
